# Supplementary material for: Release Assessment Methodology for Safe, Sustainable, and Recyclable By-Design Practices for Plastics: The Epoxy–Resin Composite Case Study
Source: Nanomaterials (Basel). 2026 Mar 27;16(7):403. doi: 10.3390/nano16070403 (PMC13075047; doi:10.3390/nano16070403)
Supplement: Supplementary file 1 [file nanomaterials-16-00403-s001.zip]

Archive with 1 entries (1 files):
- nanomaterials-4201827-supplementary.pdf
